# Supplementary material for: Pharmacogenetic variants in TPMT alter cellular responses to cisplatin in inner ear cell lines
Source: PLoS One. 2017 Apr 13;12(4):e0175711. doi: 10.1371/journal.pone.0175711 (PMC5391095; doi:10.1371/journal.pone.0175711)
Supplement: S1 Data — (XLSX) [file pone.0175711.s001.xlsx]

## Sheet: Sheet1
	Fig. 1 Data - from ImageStudioLite (western blot band intensity)
	*1	*3B	*3C	*3A
	14.946	6.08648	12.7737	0.759502
	11.9919	4.45505	12.9015	0.247822
	Fig. 2 Data - Data to generate IC50
	HEI-OC1				UB/OC-1
		TPMT*1	TPMT*3A			simtpmt + hTPMT*3A	simtpmt + hTPMT*1
	Different curve for each data set				Different curve for each data set
	Best-fit values				Best-fit values
	LogIC50	1.522	1.358		LogIC50	1.482	1.635
	IC50	33.27	22.79		IC50	30.31	43.18
	Std. Error				Std. Error
	LogIC50	0.03618	0.0363		LogIC50	0.04796	0.06198
	95% Confidence Intervals				95% Confidence Intervals
	LogIC50	1.451 to 1.593	1.287 to 1.429		LogIC50	1.386 to 1.577	1.512 to 1.759
	IC50	28.25 to 39.17	19.34 to 26.84		IC50	24.33 to 37.75	32.51 to 57.35
	Goodness of Fit				Goodness of Fit
	Degrees of Freedom	159	159		Degrees of Freedom	95	95
	R²	0.8309	0.8185		R²	0.8575	0.8094
	Absolute Sum of Squares	31719	32038		Absolute Sum of Squares	20002	33202
	Sy.x	14.12	14.2		Sy.x	14.51	18.69
	Number of points				Number of points
	Analyzed	160	160		Analyzed	96	96
	Fig. 3 Data - Normalized Tlr4 expression
	Untransfected			TPMT*1 transfected		TPMT*3A transfected
	0	10	25	*1-0	*1-25	*3A-0	*3A-25
	0.854607	1.23371	1.15397	0.876606	1.0305	0.95705	1.33503
	1.03049	1.35004	1.77351	1.14076	1.22548	0.97041	1.77384
	1.1355	1.61665	1.76126	1	1.44728	1.07674	1.47108
	0.790041	0.942548	1.07478	1.31343	0.950644	0.83702	1.11211
	1.10957	0.680487	1.43798	0.814131	1.13051	1.22547	1.3134
	1.14076	1.0102	1.62907	0.935191	1.19497	0.974905	1.28637
	0.808612			0.87245		1.41938
	0.723728			1.02324		0.904543
	1.46766			1.10431		0.676077
	S1 Fig Data - Normalized Tpmt expression
	UB/OC-1
	siTpmt	siNT
	0.310352	0.577517
	0.454382	0.957893
	0.438904	1.13913
	0.467156	1.07024
	0.351593	1.25522
	S3 Fig Data -cell viability
	HEI-OC1
	log[cisplatin] (uM)	TPMT*1																				TPMT*3A
	2.5	12.0365	15.427	16.9527	14.9184	24.7152	25.8253	28.2793	28.2793	14.4759	15.3769	15.5571	18.3802	14.7162	15.1967	27.6223	29.6858	28.3727	30.4361	29.5451	28.5134	11.3112	11.3786	10.5706	11.3786	26.3995	32.7048	27.0477	27.4602	15.8299	12.5842	12.9828	13.3245	14.3494	14.0647	28.7949	25.9064	25.6808	26.8993	24.5976	21.3931
	2	15.5118	12.8841	16.6137	11.6126	11.3351	13.7891	12.1531	12.2115	6.60727	6.84753	7.32806	6.5472	6.30694	6.12674	27.8099	33.4845	29.0292	28.7009	29.3106	28.7478	9.69534	10.8399	9.76267	10.7726	13.9069	13.1408	13.2587	14.7908	5.92199	5.75116	6.89001	5.58034	5.46645	5.86505	27.7569	27.5764	24.6427	25.5002	23.2436	24.0108
	1.5	56.4526	50.4344	51.4516	57.4698	57.7856	59.7721	48.4955	46.6842	42.5268	39.9439	30.033	33.637	40.6047	47.7525	77.6614	74.9883	70.9082	73.1593	73.2531	72.1744	36.2229	44.3023	37.7714	42.2151	46.6117	54.8026	39.5993	51.1491	38.379	33.3112	29.7238	37.1263	29.7808	36.6138	59.2598	70.6334	67.9254	70.182	70.5431	62.6899
	1	94.1725	85.9504	84.5094	75.1007	71.7499	84.5457	64.1543	68.4779	57.6034	63.5499	71.0582	71.6588	61.808	80.1281	92.6684	90.4643	86.5718	72.6434	85.0711	87.7443	65.5782	56.4888	52.3817	65.5782	63.7596	59.7525	67.1184	67.1774	56.5436	60.1879	43.5608	69.6403	65.5405	73.4554	86.43	85.1211	83.2255	82.7291	80.4273	79.4343
	0.5	100.699	105.361	108.159	80.9494	71.9836	80.8063	77.3006	65.9071	105.056	62.9492	60.4865	67.8747	65.5321	81.5097	103.22	93.8409	97.8271	98.1085	96.2795	97.874	62.0098	73.8596	59.8552	60.9998	66.9417	82.7342	68.8273	73.4237	109.215	82.1107	65.996	67.1349	54.152	81.8829	91.0336	109.764	92.9291	96.5398	90.2211	100.873
	0	49.0782	120.788	94.2573	122.823	113.818	88.4604	103.769	78.2355	104.996	80.1281	84.9334	89.6787	88.6575	80.8489	109.364	100.829	91.1677	85.7746	90.8863	99.234	102.407	100.118	71.8398	72.9843	85.5038	73.2469	77.5486	86.4467	94.8657	80.5732	59.6754	72.6013	78.4094	77.4414	98.4354	105.205	90.6725	93.1097	83.5414	100.963
	-0.5	86.459	114.94	117.822	108.074	107.041	107.391	116.506	111.014	96.346	78.6265	101.992	100.911	79.2271	68.8958	96.4202	102.235	104.909	95.4354	97.2643	92.4809	99.5792	79.9865	85.5748	74.1289	107.543	115.675	89.1573	87.6252	103.407	91.4492	94.7518	114.625	82.0537	94.581	86.8813	103.987	88.3707	94.915	89.9504	109.267
	UB/OC-1
	log [cisplatin] (uM)	simtpmt + hTPMT*3A												simtpmt + hTPMT*1
	2.5	15.5718	18.9781	18.0049	18.9781	17.5182	18.4915	6.02883	6.55308	7.20839	6.55308	6.42202	7.73264	17.9669	17.4941	20.8038	17.4941	16.5485	18.4397	6.68629	7.8217	7.31707	7.69554	6.9386	7.06476
	2	17.0316	17.5182	17.5182	18.0049	17.5182	17.5182	5.63565	5.76671	5.89777	5.89777	6.02883	6.15989	16.5485	15.6028	17.0213	16.0756	16.5485	16.5485	5.67704	5.92935	6.43398	5.67704	5.8032	7.44323
	1.5	44.2822	41.8492	44.7689	49.635	59.854	64.7202	39.4495	57.405	47.7064	55.7012	63.1717	76.54	50.1182	45.3901	45.3901	66.6667	54.8463	47.7541	59.672	62.6998	65.0967	90.9588	64.7182	70.3953
	1	58.8808	87.5912	92.4574	85.1582	89.0511	102.19	54.6527	67.7588	69.5937	84.0105	71.0354	58.1913	78.487	111.584	95.5083	109.693	97.8723	86.9976	96.5097	86.6695	78.4693	129.31	74.18	85.7864
	0.5	72.9927	109.976	93.4307	109.489	96.837	107.056	57.536	102.621	107.471	101.966	95.5439	69.3316	100.236	92.1986	120.567	115.366	115.839	128.605	101.304	89.4449	93.9865	103.07	111.901	116.947
	0	108.516	87.5912	102.676	97.8102	104.623	101.703	61.9921	60.6815	88.9908	101.18	114.81	122.805	104.965	138.534	102.6	126.714	89.8345	142.79	64.4659	89.8234	108.242	126.787	94.8696	138.268
	-0.5	101.216	89.5377	112.895	105.109	113.869	84.6715	72.6081	87.156	120.052	132.372	106.684	106.553	133.333	113.002	102.6	108.274	100.709	137.116	89.4449	73.1707	127.796	127.292	100.547	124.138
